# Supplementary material for: Advanced therapy treatment patterns in moderate-to-severe ulcerative colitis: a long-term retrospective claims analysis
Source: Crohns Colitis 360. 2026 Apr 22;8(2):otag035. doi: 10.1093/crocol/otag035 (PMC13220750; doi:10.1093/crocol/otag035)
Supplement: otag035_Supplementary_Data [file otag035_supplementary_data.zip]

Archive with 1 entries (1 files):
- 2025.07.10 UCTX Supplement_Submitted to CC360.docx
